# Supplementary material for: Botulinum Neurotoxin Injections in Children with Self-Injurious Behaviors
Source: Toxins (Basel). 2023 Mar 23;15(4):236. doi: 10.3390/toxins15040236 (PMC10141007; doi:10.3390/toxins15040236)
Supplement: Supplementary file 1 [file toxins-15-00236-s001.zip]

Archive with 1 entries (1 files):
- toxins-2245150-supplementary.mp4
